# Supplementary material for: Chl1 helicase controls replication fork progression by regulating dNTP pools
Source: Life Sci Alliance. 2022 Jan 11;5(4):e202101153. doi: 10.26508/lsa.202101153 (PMC8761496; doi:10.26508/lsa.202101153)
Supplement: Supplementary file 1 [file LSA-2021-01153_TableS1.xlsx]

## Sheet: Table S1
Table S1: Yeast strains used in this study
Name	Genotype	Source (reference)
yHA-269	bar1::NAT pep4::LEU2 POL2-13Myc-KanMX	This study
yHA-844	bar1::NAT pep4::LEU2 POL2-13Myc-KanMX chl1::TRP1	This study
yHA-1059	bar1::NAT POL2-13Myc-KanMX mrc1::HIS3	This study
yHA-1044	bar1::NAT pep4::LEU2 POL2-13Myc-KanMX chl1::TRP1 mrc1::HIS3	This study
yHA-1126	RAD5 ura3::URA3/GPD-TK7 mrc1::HIS5 mrc1AQ-LEU2	Crabbé et al., 2010
yHA-1153	RAD5 ura3::URA3/GPD-TK7 mrc1::HIS5 mrc1AQ-LEU2 chl1::TRP1	This study
yHA-1161	RAD5 bar1::LEU2 DDC2-YFP mrc1-1-843-KanMX	This study
yHA-1162	RAD5 bar1::LEU2 DDC2-YFP chl1::NAT mrc1-1-843-KanMX	This study
yHA-752	pep4::LEU2 CHL1-13Myc-KanMX	This study
yHA-843	bar1::NAT pep4::LEU2 CHL1-13Myc-KanMX	This study
yHA-955	SCC1-18Myc-TRP1::TK:URA bar1::KanMX	This study
yHA-956	SCC1-18Myc-TRP1::TK:URA bar1::KanMX chl1::NAT	This study
yHA-1133	SCC1-18Myc-TRP1::TK:URA bar1::KanMX mrc1::HIS3	This study
yHA-1137	SCC1-18Myc-TRP1::TK:URA bar1::KanMX mrc1::HIS3 chl1::NAT	This study
yHA-1044	SCC1-18Myc-TRP1::TK:URA bar1::KanMX leu2::GAL1-SCC1-3HA-LEU2	This study
yHA-1045	SCC1-18Myc-TRP1::TK:URA bar1::KanMX chl1::NAT leu2::GAL1-SCC1-3HA-LEU2	This study
yHA-1046	SCC1-18Myc-TRP1::TK:URA bar1::KanMX mrc1::HIS3 leu2::GAL1-SCC1-3HA-LEU2	This study
yHA-1047	SCC1-18Myc-TRP1::TK:URA bar1::KanMX mrc1::HIS3 chl1::NAT leu2::GAL1-SCC1-3HA-LEU2	This study
yHA-1159	leu2::GAL1-SCC1-3HA-LEU2 scc1-73	This study
yHA-1307	leu2::GAL1-SCC1-3HA-LEU2 scc1-73 chl1::HPH	This study
yHA-265	RAD5 bar1::LEU2 DDC2-YFP	Lisby et al., 2004
yHA-934	RAD5 bar1::LEU2 DDC2-YFP chl1::NAT	This study
yHA-936	RAD5 bar1::LEU2 DDC2-YFP mrc1::NAT	This study
yHA-1154	RAD5 bar1::LEU2 DDC2-YFP mrc1::NAT chl1::HPH	This study
yHA-916	RAD5 bar1::LEU2 RAD52-YFP	Lisby et al., 2004
yHA-917	RAD5 bar1::LEU2 RAD52-YFP chl1::KanMX	This study
yHA-920	RAD5 bar1::LEU2 RAD52-YFP mrc1::KanMX	This study
yHA-922	RAD5 bar1::LEU2 RAD52-YFP chl1::KanMX mrc1::NAT	This study
yHA-1164	RAD5 bar1::LEU2 DDC2-YFP MCM4-6Flag-HPH	This study
yHA-1165	RAD5 bar1::LEU2 DDC2-YFP MCM4-6Flag-HPH chl1::NAT	This study
yHA-1148	RAD5 bar1::LEU2 DDC2-YFP POL1-3HA-HIS3	This study
yHA-1149	RAD5 bar1::LEU2 DDC2-YFP POL1-3HA-HIS3 chl1::NAT	This study
yHA-1150	SCC1-18Myc-TRP1::TK:URA bar1::KanMX sml1::HPH	This study
yHA-1151	SCC1-18Myc-TRP1::TK:URA bar1::KanMX mrc1::HIS3 sml1::HPH	This study
yHA-1155	SCC1-18Myc-TRP1::TK:URA bar1::KanMX chl1::NAT sml1::HPH	This study
yHA-1178	SCC1-18Myc-TRP1::TK:URA bar1::KanMX leu2::pRS305-LEU2	This study
yHA-1179	SCC1-18Myc-TRP1::TK:URA bar1::KanMX chl1::NAT leu2::pRS305-LEU2	This study
yHA-1180	SCC1-18Myc-TRP1::TK:URA bar1::KanMX chl1::NAT leu2::pRS305-CHL1-LEU2	This study
yHA-1181	SCC1-18Myc-TRP1::TK:URA bar1::KanMX chl1::NAT leu2::pRS305-chl1K48R-LEU2	This study
yHA-1186	SCC1-18Myc-TRP1::TK:URA bar1::KanMX mrc1::HIS3 leu2::pRS305-LEU2	This study
yHA-1187	SCC1-18Myc-TRP1::TK:URA bar1::KanMX mrc1::HIS3 chl1::NAT leu2::pRS305-LEU2	This study
yHA-1188	SCC1-18Myc-TRP1::TK:URA bar1::KanMX mrc1::HIS3 chl1::NAT leu2::pRS305-CHL1-LEU2	This study
yHA-1189	SCC1-18Myc-TRP1::TK:URA bar1::KanMX mrc1::HIS3 chl1::NAT leu2::pRS305-chl1K48R-LEU2	This study
yHA-1205	RAD5 bar1::LEU2 DDC2-YFP MCM4-6Flag-HPH his3::pRS303	This study
yHA-1206	RAD5 bar1::LEU2 DDC2-YFP MCM4-6Flag-HPH chl1::NAT his3::pRS303	This study
yHA-1207	RAD5 bar1::LEU2 DDC2-YFP MCM4-6Flag-HPH chl1::NAT his3::pRS303-CHL1-HIS3	This study
yHA-1208	RAD5 bar1::LEU2 DDC2-YFP MCM4-6Flag-HPH chl1::NAT his3::pRS303-chl1K48R-HIS3	This study
yHA-1218	DDC2-3HA-URA3 bar1::NAT	This study
yHA-1219	DDC2-3HA-URA3 bar1::NAT chl1::HPH	This study
yHA-1221	RAD5 bar1::LEU2 RAD52-YFP RAD53-6Flag-HPH	This study
yHA-1222	RAD5 bar1::LEU2 RAD52-YFP RAD53-6Flag-HPH chl1::KanMX	This study
yHA-1163	bar1::NAT pep4::LEU2 CHL1-13Myc-KanMX POL1-3HA-HIS3	This study
yHA-1348	SCC1-18Myc-TRP1::TK:URA bar1::KanMX chl1::NAT leu2::pRS305-CHL1-3Flag-LEU2	This study
yHA-1349	SCC1-18Myc-TRP1::TK:URA bar1::KanMX chl1::NAT leu2::pRS305-chl1K48R-3Flag-LEU2	This study
yHA-1316	RAD5 bar1::LEU2 DDC2-YFP MCM4-6Flag-HPH Chl1-9xMyc-AID-His	This study
yHA-1336	RAD5 bar1::LEU2 DDC2-YFP MCM4-6Flag-HPH Chl1-9xMyc-AID-His osTIR::TRP	This study
yHA-1363	RAD5 bar1::LEU2 DDC2-YFP chl1::NAT mrc1-1-843-KanMX his3::pRS303-HIS3	This study
yHA-1364	RAD5 bar1::LEU2 DDC2-YFP chl1::NAT mrc1-1-843-KanMX his3::pRS303-CHL1-HIS3	This study
yHA-1365	RAD5 bar1::LEU2 DDC2-YFP chl1::NAT mrc1-1-843-KanMX his3::pRS303-chl1K48R-HIS3	This study
yHA-1366	RAD5 ura3::URA3/GPD-TK7 mrc1::KANMX mrc1AQ-LEU2 chl1::TRP1 his3::pRS303-HIS3	This study
yHA-1367	RAD5 ura3::URA3/GPD-TK7 mrc1::KANMX mrc1AQ-LEU2 chl1::TRP1 his3::pRS303-CHL1-HIS3	This study
yHA-1368	RAD5 ura3::URA3/GPD-TK7 mrc1::KANMX mrc1AQ-LEU2 chl1::TRP1 his3::pRS303-chl1K48R-HIS3	This study
Note: All strains used in this study are derived from W303 (MATa trp1-1 his3-11 his3-15 ura3-1 leu2-3 leu2-112 can1-100).
